# Supplementary material for: Serum complexed and free prostate specific antigen levels are lower in female elite athletes in comparison to control women
Source: F1000Res. 2017 Jul 17;6:1131. [Version 1] doi: 10.12688/f1000research.11821.1 (PMC5539849; doi:10.12688/f1000research.11821.1)
Supplement: Anthropometric and biochemical data for athletes and controls — The data file contains all available anthropometric and biochemical data for all athletes and controls included in this study, and includes free PSA and complexed PSA. It was used to do statistics and to derive the results of this paper. [file f1000research-6-12775-s0000.tgz]

Archive with 1 entries (1 files):
- 05fee881-5b14-458b-a8bc-9d1b0d0d9689_Athlete_data_deidentified.xlsx
