# Supplementary material for: Serum complexed and free prostate specific antigen levels are lower in female elite athletes in comparison to control women
Source: F1000Res. 2017 Jul 17;6:1131. [Version 1] doi: 10.12688/f1000research.11821.1 (PMC5539849; doi:10.12688/f1000research.11821.1)
Supplement: Anthropometric and biochemical data for athletes and controls — The data file contains all available anthropometric and biochemical data for all athletes and controls included in this study, and includes free PSA and complexed PSA. It was used to do statistics and to derive the results of this paper. [file f1000research-6-12775-s0000.tgz › 05fee881-5b14-458b-a8bc-9d1b0d0d9689_Athlete_data_deidentified.xlsx]

## Sheet: Athlete_data_deidentified.csv
Age	weight	Hormonal_contraceptives	Total_BMD	Spine_BMD	Z_score	Fat_percent	thorax_total	bone_total	lean.masstotal	leanmass_legs	total_massa	E1	E2	DHEA	Testosterone	Androstenedione	Delta5	DHT	PROG	cPSA.serum	fPSA.serum	athlete	PROG.raw	PROG.luteal
31	78.6	no	1.293	1.126	1.5	17.6	0.36	0.54	65.42	23.199	82.9	74.6	171.84	9.29	328.51	1227.71	929.77	171.7	0.1	3118	233	Athlete	0.1	FALSE
32	53	no	1.174	1.004	1.1	17.2	0.49	0.39	42.202	13.618	53.5	96.5	178.54	7.25	711.97	2578.2	802.9	166.09	0.13	2385	354	Athlete	0.13	FALSE
27	76.8	no	1.332	1.136	2.1	23.1	0.46	0.4	56.736	19.665	77.1	76.79	199.65	19.18	493.08	2187.96	1393.79	119.21	0.12	1527	115	Athlete	0.12	FALSE
21	72	no	1.284	1.236	1.7	27.3	0.45	0.42	52.325	18.756	75.1	26.89	25.49	14.89	283.6	1468.35	860.34	75.36	0.13	227	0	Athlete	0.13	FALSE
21	65	no	NA	NA	NA	NA	NA	NA	NA	NA	NA	63.29	125.07	16.03	259.66	1402.86	963.03	130.26	14.14	548	19	Athlete	14.14	TRUE
27	72	yes	1.104	1.017	-0.6	41.2	0.49	0.37	40.523	12.965	71.5	25.83	23.98	4.7	130.3	735.68	435.3	38.07	0.05	5389	709	Control	NA	FALSE
25	68	yes	1.13	0.993	-0.1	33.4	0.45	0.43	44.334	15.712	69	15.51	21.29	4.25	128.67	649.29	365.2	56.38	0.05	2200	214	Control	NA	FALSE
30	54	yes	1.144	1.001	0.8	28.2	0.43	0.44	37.696	12.575	54.9	23.02	7.96	2.35	211.74	753.36	257.43	50.27	0.05	6325	1297	Control	NA	FALSE
28	68	no	1.128	1.046	-0.2	38.3	0.44	0.42	40.529	13.682	68.3	69.79	73.47	4.8	276.62	804.37	793.81	66.1	2.38	920	412	Control	2.38	FALSE
25	60	no	1.189	1.07	1	29.4	0.49	0.39	41.382	13.681	61.1	97.52	190.33	6.86	281.63	1765.2	540.23	103.38	11.44	1361	146	Control	11.44	TRUE
28	53	no	1.266	1.185	2.3	17.5	0.44	0.46	41.236	14.229	52.6	20.4	35.46	6.58	225.73	801.83	746.39	84.57	0.16	1113	138	Athlete	0.16	FALSE
33	60	yes	1.309	1.243	2.5	12.5	0.44	0.45	51.788	17.124	62.1	29.5	18.34	3.77	313.69	1089.52	446.36	90.34	0.05	53	0	Athlete	NA	FALSE
18	52	no	1.241	1.165	1.7	17.5	0.42	0.48	37.85	12.601	48.05	99.25	105.36	3.17	235.02	975.16	273.3	84.7	1.19	230	81	Athlete	1.19	FALSE
30	74.4	no	1.223	1.052	0.8	14.9	0.39	0.5	60.651	21.258	74.1	60.18	87.53	8.74	280.13	1410.53	543.96	171.01	4.69	1072	139	Athlete	4.69	FALSE
26	62	yes	NA	NA	NA	NA	NA	NA	NA	NA	NA	11.21	14.26	4.78	168.14	635.35	487.79	82.49	0.05	316	20	Athlete	NA	FALSE
23	57	no	NA	NA	NA	NA	NA	NA	NA	NA	NA	111.86	318.55	5.76	280.8	1537.33	357.55	85.32	0.16	1443	126	Control	0.16	FALSE
23	69.5	yes	1.204	1.001	0.8	29	0.42	0.46	47.557	16.432	70	103.71	48.54	4.67	266.48	740.97	593.86	180.53	0.05	2062	220	Control	NA	FALSE
30	68.7	no	NA	NA	NA	NA	NA	NA	NA	NA	NA	71.2	178.3	4.93	234.58	917.72	639.25	101.16	8.96	375	109	Control	8.96	TRUE
28	63.7	no	1.165	0.992	0.6	35	0.45	0.44	38.919	13.141	62.5	108.35	208.84	6.66	438.59	1656.02	794.86	179.26	9.97	847	400	Control	9.97	TRUE
26	68	yes	1.113	0.903	-0.4	35.8	0.46	0.42	43.199	14.735	69.8	16.69	3.73	5.05	299.36	698.91	746.42	111.54	0.05	349	0	Control	NA	FALSE
23	67.5	no	1.188	1.285	0.7	22.4	0.47	0.41	49.708	17.681	67	19.62	61.78	5.93	133.23	659.87	670.2	96.56	0.05	283	47	Athlete	NA	FALSE
22	62.7	no	1.287	1.226	2.1	29	0.4	0.47	41.806	15.327	61.7	42.18	34.89	17.09	404.66	2636.6	895.17	101.88	0.12	360	16	Athlete	0.12	FALSE
22	51	no	1.227	1.118	1.9	12.2	0.42	0.45	43.019	14.821	51.8	36.16	35.63	7.82	386.34	1950.96	948.59	192.93	0.24	1125	64	Athlete	0.24	FALSE
29	65	yes	1.328	1.241	2.5	21.7	0.43	0.46	48.44	16.777	65	28.33	28.64	6.4	187.43	837.88	634.47	129.03	0.05	7642	642	Athlete	NA	FALSE
28	60	no	1.309	1.247	2.5	20.6	0.43	0.42	44.955	15.741	59.5	122.43	334.87	4.4	308.92	1380.27	462	137.28	0.16	255	67	Athlete	0.16	FALSE
25	72	yes	1.123	0.883	-0.3	33.7	0.55	0.31	45.418	14.963	71	36.78	26.06	4.76	366.49	1732.33	404.83	140.7	0.05	4562	121	Control	NA	FALSE
36	62	no	1.218	1.172	1.2	36.2	0.44	0.42	38.487	12.724	63.1	89.39	153.01	2.5	207.52	720.81	315.27	127.84	0.05	482	35	Control	NA	FALSE
25	65	yes	1.209	0.997	1	41.4	0.51	0.37	36.651	11.876	65.1	34.06	52.07	5.39	232.06	960.02	626.98	89.19	0.32	2369	69	Control	0.32	FALSE
21	68	no	1.063	0.906	-0.9	31.8	0.57	0.31	44.409	14.659	67.3	44.24	31.09	16.63	267.46	2969.15	853.56	64.41	0.05	4570	30	Control	NA	FALSE
27	65.1	yes	1.217	0.982	1.2	32.1	0.41	0.48	41.975	14.919	64.5	30.11	19.82	9.68	349.21	1443.82	757.76	97.8	0.05	88	1	Control	NA	FALSE
24	63	yes	1.294	1.183	2.2	21.5	0.45	0.42	48.096	17.941	64.3	16.26	17.42	6.46	244.26	867.16	773.19	161.33	0.05	270	28	Athlete	NA	FALSE
26	73	no	1.316	1.04	2	22.6	0.49	0.39	54.521	19.86	73.6	30	46.92	6.23	284.94	1517.94	630.75	119.63	0.05	3086	258	Athlete	NA	FALSE
24	70	no	1.381	1.224	3.1	24.1	0.47	0.44	48.828	17.221	67.8	21.78	27.51	3.14	187.1	798.61	364.36	107.64	0.26	845	337	Athlete	0.26	FALSE
27	77	yes	1.352	1.249	2.3	23.3	0.46	0.41	57.145	18.76	78.1	32.32	39.25	4.06	261.43	1143.9	456.96	82.96	0.05	129	1	Athlete	NA	FALSE
22	60.8	yes	1.187	1.031	1	13.1	0.47	0.41	51.486	17.824	61.9	15.31	4.76	4.34	166.04	939.37	460.08	98.64	0.05	3536	170	Athlete	NA	FALSE
30	53	no	1.068	0.967	-0.2	28	0.5	0.36	36.999	11.318	53.4	57.4	173.33	6.35	244.08	1102.37	531.59	150.58	3.57	2125	186	Control	3.57	FALSE
24	78	yes	1.167	0.955	0	30.2	0.42	0.46	51.96	17.885	77.5	19.29	13.08	3.94	313.65	897.23	614.08	146.71	0.05	256	0	Control	NA	FALSE
23	53	no	1.001	0.947	-1.3	35.2	0.5	0.41	36.24	11.88	57.9	38.33	28.09	6.11	321.47	1587.07	534.97	160.46	0.05	5063	493	Control	NA	FALSE
24	54	yes	1.182	1.027	1.2	23.4	0.45	0.43	39.695	13.212	53.2	45.67	40.51	5.89	424.17	1312.6	527.41	140.44	0.05	2341	243	Control	NA	FALSE
34	52	no	1.07	0.987	-0.2	22.9	0.44	0.44	39.322	12.729	53.2	131.33	152.83	7.94	362.76	2225.34	609.72	112.45	1.44	560	904	Control	1.44	FALSE
18	68	no	1.178	0.968	1.4	24.2	0.43	0.45	46.654	18.383	64.52	28.63	32.32	9.2	356.09	1339.86	998.51	118.5	0.11	92	35	Athlete	0.11	FALSE
28	76	no	NA	NA	NA	NA	NA	NA	NA	NA	NA	52.81	67.04	2.84	199.3	939.24	324.18	89.2	0.78	88	32	Athlete	0.78	FALSE
29	62	yes	NA	NA	NA	NA	NA	NA	NA	NA	NA	35.44	29.97	6.41	306.46	1356.01	756.7	196.22	0.05	1774	79	Athlete	NA	FALSE
26	60	no	NA	NA	NA	NA	NA	NA	NA	NA	NA	57.97	66.52	11.14	444.6	2093.12	938.21	174.51	0.05	2348	83	Athlete	NA	FALSE
31	NA	no	NA	NA	NA	NA	NA	NA	NA	NA	NA	126.88	248.77	13.2	405.04	2008.49	1229.2	217.13	0.7	537	64	Athlete	0.7	FALSE
30	47.5	no	1.07	0.981	0.1	24	0.41	0.46	33.31	10.429	45.9	16.97	21.66	3.49	129.6	487.86	512.99	148.02	0.05	536	22	Control	NA	FALSE
21	61	yes	1.171	1.189	0.6	37.4	0.53	0.36	37.567	12.808	62.7	18.28	6.93	4.31	119.38	859.35	298.4	26.75	0.05	5075	1136	Control	NA	FALSE
23	69	yes	1.099	0.98	-0.4	35.5	0.42	0.45	41.939	14.159	67.5	19.92	10.07	3.81	249.27	631.06	628.44	86.32	0.05	1324	11	Control	NA	FALSE
25	70	yes	1.228	1.017	1.2	29.9	0.41	0.47	45.57	17.022	67.9	52.47	32.39	5.66	417.86	1619.8	548.65	67.68	0.12	690	57	Control	0.12	FALSE
32	73	no	NA	NA	NA	NA	NA	NA	NA	NA	NA	34.52	19.1	9.37	214.28	1295.08	635.19	127.02	0.52	440	10	Athlete	0.52	FALSE
21	62.5	no	NA	NA	NA	NA	NA	NA	NA	NA	NA	80.83	139.66	13.03	393.74	2393.49	886.22	129.83	0.17	369	0	Athlete	0.17	FALSE
23	63	no	NA	NA	NA	NA	NA	NA	NA	NA	NA	43.38	64.83	5.85	389.29	1802.57	551.54	119.03	0.12	352	0	Athlete	0.12	FALSE
27	60	yes	NA	NA	NA	NA	NA	NA	NA	NA	NA	18.43	2.3	3.75	132.8	635.93	456.89	72.66	0.05	11424	1352	Athlete	NA	FALSE
34	59	no	NA	NA	NA	NA	NA	NA	NA	NA	NA	62.23	137.36	10.19	199.61	1576.89	527.24	138.26	5.62	553	200	Athlete	5.62	TRUE
25	58	no	1.266	1.095	2.1	27.9	0.39	0.49	39.469	13.67	57.5	73.87	116.45	8.33	325.11	1407.62	614.69	390.88	13.02	16589	2344	Control	13.02	TRUE
22	72	no	1.174	1.112	0.2	39	0.48	0.4	42.838	14.558	73.4	56.33	119.06	3.89	299.51	1324.18	396.56	102.86	10.84	2195	142	Control	10.84	TRUE
30	62.5	no	1.282	1.301	2.1	35	0.5	0.37	37.586	13.45	60.9	18.75	9.79	2.44	91.55	570.66	205.24	20.85	0.05	182	0	Control	NA	FALSE
24	66	no	1.189	1.047	0.8	24.9	0.47	0.42	46.952	15.16	65.3	35.01	24.47	7.78	336.44	1951.99	585.06	95.3	0.1	7003	234	Control	0.1	FALSE
26	58	no	1.163	1.052	0.7	27	0.42	0.46	41.663	14.004	59.7	53.92	98.19	2.67	361.86	1383.11	284.84	76.74	0.05	309	6	Control	NA	FALSE
29	72	no	NA	NA	NA	NA	NA	NA	NA	NA	NA	46.88	89.8	13.86	435.27	2068.59	1117.29	153.59	5.8	2197	350	Athlete	5.8	TRUE
23	62	yes	NA	NA	NA	NA	NA	NA	NA	NA	NA	18.72	3.01	6.5	210.84	795.69	564.04	100.37	0.05	2891	69	Athlete	NA	FALSE
27	77	no	1.395	1.246	2.9	16.8	0.45	0.43	61.538	22.287	77.7	34.01	24.68	7.98	335.22	1542.37	643.78	104.45	0.05	5518	324	Athlete	NA	FALSE
18	76	yes	1.24	1.189	1.8	19.4	0.48	0.41	54.324	19.892	70.21	20.13	20.86	10.22	230.57	954.19	1155.4	237.06	0.05	5518	628	Athlete	NA	FALSE
23	72.2	yes	1.14	1.044	-0.1	19.8	0.45	0.41	56.069	18.803	72.8	15.8	7.03	2.32	154.34	571.42	284.54	60.18	0.05	1850	885	Athlete	NA	FALSE
21	57	yes	1.144	1.076	0.5	24.2	0.51	0.37	40.322	13.953	55.6	21.92	2.61	5.93	367.84	1274.9	546.4	115.47	0.05	6735	900	Control	NA	FALSE
22	58.4	no	1.165	1.113	0.9	29	0.58	0.3	38.256	13.563	56.3	51.82	28.89	8.62	689.89	2872.49	925.92	101.19	0.05	38881	2705	Control	NA	FALSE
20	56.5	no	1.087	1.008	-0.1	23.2	0.4	0.46	42.103	14.626	57.2	49.8	64.63	6.62	413.67	1538.22	808.3	186.31	0.11	36014	6386	Control	0.11	FALSE
19	53.5	no	1.034	0.908	-1.5	29.5	0.45	0.44	37.583	12.888	54.76	38.16	42.76	5.72	235.66	1538.27	417.6	138.08	0.05	2033	53	Control	NA	FALSE
34	65	no	1.247	1.231	1.5	13.3	0.45	0.44	54.155	18.135	65.6	65.53	76.69	1.79	190.14	828.65	223.41	68.35	3.96	648	78	Athlete	3.96	FALSE
22	69	no	NA	NA	NA	NA	NA	NA	NA	NA	NA	44.89	97.82	9.11	470.16	1792.41	1032.33	146.11	0.05	2133	155	Athlete	NA	FALSE
22	70	no	NA	NA	NA	NA	NA	NA	NA	NA	NA	38.03	13.92	9.87	263.56	1542.59	772.62	134.47	0.45	728	106	Athlete	0.45	FALSE
24	58	yes	NA	NA	NA	NA	NA	NA	NA	NA	NA	33.04	10.99	6.08	436.89	1235.95	864.98	135.15	0.05	1483	475	Athlete	NA	FALSE
43	75.5	no	NA	NA	NA	NA	NA	NA	NA	NA	NA	47.46	68.48	5.85	196.33	558.31	899.18	81.98	9.26	462	18	Athlete	9.26	TRUE
24	71	no	1.076	0.999	-0.9	32.5	0.51	0.36	46.574	16.882	71.6	66.23	70.83	8.88	245.21	1079.4	819.69	178.31	0.05	2753	210	Control	NA	FALSE
19	55	yes	1.074	0.899	-0.2	22.9	0.41	0.48	41.556	14.201	56.1	12.79	14.57	3.99	138.45	671.13	335.45	80.74	0.05	675	3	Control	NA	FALSE
34	80	yes	1.301	1.122	1.6	38.6	0.48	0.41	46.217	16.267	78.8	63.76	47.59	6.52	359.7	1247.56	805.54	164.49	0.05	483	42	Control	NA	FALSE
20	49	yes	0.99	0.822	-1	26.8	0.44	0.43	34.955	11.007	49.5	12.49	3.16	4.53	190.98	873.97	572.17	135.57	0.05	2068	261	Control	NA	FALSE
22	79	yes	1.132	1.099	-0.6	46.4	0.39	0.49	41.101	14.675	79.5	24.61	27.17	5.52	276.52	928.59	654.67	147.96	0.05	639	221	Control	NA	FALSE
28	61	yes	NA	NA	NA	NA	NA	NA	NA	NA	NA	25.05	3.3	3.77	293.34	723.85	670.48	86.28	0.05	934	247	Athlete	NA	FALSE
45	65	no	NA	NA	NA	NA	NA	NA	NA	NA	NA	191.16	489.16	5.28	485.5	1547.36	773.73	160.46	0.2	2255	110	Athlete	0.2	FALSE
20	73.5	yes	1.228	1.139	0.9	16.1	0.48	0.4	59.226	19.399	73.6	22.98	20.75	9.85	160.32	1331.95	560.8	74.6	0.05	6913	487	Athlete	NA	FALSE
22	61	no	1.317	1.14	2.6	4.2	0.47	0.35	56.587	18.684	62.2	20.9	12.56	14.03	493.38	2445.56	1659.67	78.73	0.11	7686	640	Athlete	0.11	FALSE
28	65	no	1.299	1.188	2.2	14.3	0.45	0.45	54.824	18.783	67.2	77.2	122.15	17.5	487.41	2324.67	1405.1	212.09	0.12	12264	905	Athlete	0.12	FALSE
25	66	no	1.253	1.03	1.6	32.8	0.36	0.52	40.842	12.519	63.7	35.7	48.19	5.6	282.47	1062.85	494.04	75.34	0.13	296	15	Control	0.13	FALSE
26	59.5	no	NA	NA	NA	NA	NA	NA	NA	NA	NA	39.71	18.77	5.08	244.98	1067.72	613.51	83.88	0.29	4314	144	Control	0.29	FALSE
26	52	yes	1.144	0.953	0.8	16.3	0.39	0.5	41.741	13.948	52.2	18.78	3.16	5.41	166.63	890.84	457.47	105.79	0.05	1595	407	Control	NA	FALSE
19	60	yes	NA	NA	NA	NA	NA	NA	NA	NA	NA	20.48	6.41	5.07	382.31	1112.98	459.7	133.47	0.05	346	0	Control	NA	FALSE
21	65	yes	NA	NA	NA	NA	NA	NA	NA	NA	NA	9.92	2.21	5.14	116.97	544.43	376.34	49.36	0.05	3093	82	Athlete	NA	FALSE
24	76	yes	NA	NA	NA	NA	NA	NA	NA	NA	NA	21.83	2.8	9.91	418.19	1175.51	1066.19	165.03	0.05	1863	232	Athlete	NA	FALSE
20	61.7	no	1.264	1.118	1.9	23.3	0.49	0.4	45.859	14.908	62.8	30.69	66.95	3.52	167.39	811.16	379.76	41.92	0.05	299	67	Athlete	NA	FALSE
27	78.5	yes	1.348	1.223	2.2	23	0.53	0.38	58.15	18.89	79.1	27.4	2.73	12.39	463.53	1226.14	1299.07	161.43	0.14	2931	384	Athlete	0.14	FALSE
23	62.8	yes	1.304	1.142	2.4	18.2	0.38	0.51	48.78	17.981	62.9	30.2	6.06	7.44	299.52	1157.83	712.64	62.5	0.1	1310	231	Athlete	0.1	FALSE
26	55.5	yes	1.134	0.981	0.4	28	0.4	0.49	39.971	13.342	57.8	24.32	6.07	6.12	262.74	917.31	756.34	89.32	0.05	343	32	Control	NA	FALSE
43	50	no	1.08	1.019	0.1	31	0.47	0.41	33.732	10.828	50.9	81.99	161.88	4.88	213.72	925.67	479.07	77.53	0.05	8317	1294	Control	NA	FALSE
23	50	yes	1.038	0.765	-0.2	26.9	0.37	0.49	30.629	11.275	43.9	53.61	45.63	5.8	497.6	2193.97	490.8	160.35	0.11	1732	284	Control	0.11	FALSE
20	60	yes	1.047	0.954	-0.8	35.4	0.47	0.41	37.168	12.158	59.9	36.48	56.64	4.63	291.8	773.28	670.65	115.07	0.05	884	623	Control	NA	FALSE
22	58	no	1.062	0.886	-0.7	35.2	0.49	0.41	38.884	13.514	62.1	58.27	168.34	2.83	215.84	791.87	336.54	82.67	10.39	314	146	Control	10.39	TRUE
33	59	no	1.249	1.156	1.8	13.8	0.45	0.44	48.924	17.777	59.5	36.97	24.97	7.41	192.86	893.6	653.64	137.35	0.72	259	85	Athlete	0.72	FALSE
27	60	no	1.247	1.193	1.7	12.9	0.52	0.38	50.028	17.131	60.5	44.78	32.58	10.69	229.9	1434.73	717.17	120.81	0.15	599	9	Athlete	0.15	FALSE
19	68.7	yes	1.398	1.145	5	18.1	0.43	0.45	50.397	20.752	64.35	42.66	45.42	6.6	328.34	1005.85	787.21	103.57	0.05	274	40	Athlete	NA	FALSE
33	66	no	1.272	0.993	1.8	19.8	0.39	0.46	50.687	18.018	66.1	55.58	74.68	8.69	302.9	1320.1	731.33	140.72	0.13	776	53	Athlete	0.13	FALSE
30	79.8	no	1.4	1.342	2.8	34.2	0.46	0.41	49.63	18.01	79.2	69.39	106.46	4.35	279.35	1228.18	392.83	60.64	3.24	911	161	Athlete	3.24	FALSE
35	61.5	no	1.203	0.96	1.1	30.8	0.45	0.41	41.446	13.771	62.4	132.79	89.78	3.78	278.91	939.13	417.1	97.78	0.1	559	57	Control	0.1	FALSE
45	74	no	1.233	1.069	1	36	0.51	0.36	45.573	14.909	74.3	103.38	264.78	5.05	262.55	1271.37	409.25	56.57	0.3	183	159	Control	0.3	FALSE
26	57.3	yes	NA	NA	NA	NA	NA	NA	NA	NA	NA	49.9	8.24	6.86	446.33	932.65	1278.26	148.24	0.05	2026	307	Control	NA	FALSE
27	52.5	yes	1.116	1.031	0.5	24.1	0.39	0.46	36.651	11.326	50.5	26.07	39.17	5.23	178.41	847.48	562.41	91.43	0.05	2286	168	Control	NA	FALSE
21	63	yes	1.272	1.111	1.8	34.6	0.45	0.42	40.942	13.849	65.6	18.89	4.21	7.2	231.11	862.02	742.78	67.44	0.05	2186	425	Control	NA	FALSE
21	60.4	no	1.178	0.985	0.9	17.1	0.44	0.42	47.958	16.912	60.4	26.03	11.01	12.86	293.25	1487.39	1039.52	79.57	0.17	346	63	Athlete	0.17	FALSE
22	60	yes	1.203	1.009	1.2	14	0.45	0.45	48.968	16.772	59.8	57.29	72.6	12.01	341.27	1937.56	812.97	101.6	0.21	271	40	Athlete	0.21	FALSE
22	64.9	no	1.351	1.144	2.8	14.5	0.45	0.43	53.025	18.118	65.2	45.51	32.85	13.68	405.14	2030.21	1059.15	201.12	0.11	1130	187	Athlete	0.11	FALSE
28	63.9	no	1.328	1.174	2.6	13	0.48	0.41	53.152	18.94	64.3	56.36	74.1	13.05	451.58	2230.31	1063.75	225.12	0.14	4687	453	Athlete	0.14	FALSE
22	61	yes	1.133	0.935	0.3	27.8	0.39	0.49	41.59	14.479	60.1	21.55	5.27	7.46	195.82	845.63	778.04	93.54	0.05	2111	280	Athlete	NA	FALSE
25	56.8	yes	NA	NA	NA	NA	NA	NA	NA	NA	NA	22.2	3.58	5.08	332.04	702.32	968.73	182.25	0.05	1287	102	Control	NA	FALSE
29	70.1	no	NA	NA	NA	NA	NA	NA	NA	NA	NA	63.6	133.03	8.47	328.19	1119.89	1191.81	191.58	0.05	1820	313	Control	NA	FALSE
28	70	no	1.192	1.16	0.4	40.8	0.49	0.39	43.469	14.147	76.3	60.15	103.88	10.7	340.09	1610.02	1023.23	91.75	0.05	1137	112	Control	NA	FALSE
34	47	yes	1.102	0.834	0.5	26.4	0.37	0.5	32.682	10.372	46.4	26.75	39.18	2.74	139.45	450.22	344.14	91.64	0.05	5090	53	Control	NA	FALSE
30	67.5	no	1.256	1.152	1.8	29.9	0.45	0.44	43.102	14.144	64.5	80.63	112.27	5.3	349.9	1180.64	701.24	202.34	4.69	191	136	Control	4.69	FALSE
25	59	yes	NA	NA	NA	NA	NA	NA	NA	NA	NA	24.32	10.36	7.22	397.88	1338.29	590.54	120.83	0.13	7759	178	Athlete	0.13	FALSE
24	57	yes	1.277	1.093	2.3	13.2	0.43	0.4	47.439	15.538	57.5	111.52	202.31	13.14	504.63	2026.02	1374.35	204.81	13.1	2055	757	Athlete	13.1	TRUE
19	61	yes	1.204	1.05	1.5	19.6	0.42	0.46	46.73	16.648	60.58	35.44	47.3	5.88	247.83	1196.7	458.14	89.47	0.05	1966	115	Athlete	NA	FALSE
22	64	yes	1.152	0.94	0.4	23.2	0.41	0.45	46.232	16.496	62.8	35.99	58.05	10.94	454.35	1917.27	890.93	121.36	0.14	1583	815	Athlete	0.14	FALSE
18	70	no	NA	NA	NA	NA	NA	NA	NA	NA	NA	96.45	126.41	7.66	247.28	1345.88	588.64	64.44	8.5	316	0	Athlete	8.5	TRUE
21	63	yes	1.159	1.025	0.5	35.4	0.44	0.41	39.591	13.415	63.9	23.88	3.56	4.69	283.33	894.02	628.8	149.87	0.05	4855	681	Control	NA	FALSE
24	72.5	yes	1.286	1.251	1.4	38.3	0.55	0.32	46.436	16.131	78.7	47.66	23.16	6.66	267.01	1230.52	734.54	87.24	0.05	433	379	Control	NA	FALSE
21	50	no	1.049	0.935	-0.3	18.5	0.37	0.47	38.606	12.765	49.6	103.21	243.99	4.67	276.37	1110.14	553.26	205.39	0.12	2569	321	Control	0.12	FALSE
23	66	yes	NA	NA	NA	NA	NA	NA	NA	NA	NA	21.13	4.88	10.8	236.44	1253.48	915.61	117.08	0.05	5595	420	Control	NA	FALSE
25	59	no	1.196	1.043	1.1	26.4	0.41	0.45	42.687	14.723	60.6	109.89	203.97	13.35	498.7	1986.37	1366.24	200.37	13.21	915	180	Control	13.21	TRUE
19	70	no	NA	NA	NA	NA	NA	NA	NA	NA	NA	35.37	35.64	14.51	349.35	1758.69	1027.47	100.17	0.35	1418	100	Athlete	0.35	FALSE
24	60	yes	NA	NA	NA	NA	NA	NA	NA	NA	NA	19.32	13.48	6.23	221.63	1039.22	450.71	68.82	0.16	951	56	Athlete	0.16	FALSE
27	63	no	1.334	1.264	2.7	12.5	0.42	0.48	53.067	18.557	63.9	19.51	70.55	14.48	218.38	1324.42	890.7	90.56	3.21	355	13	Athlete	3.21	FALSE
25	64	yes	NA	NA	NA	NA	NA	NA	NA	NA	NA	22.45	42.63	11.05	225.01	1112.95	773.27	116.68	0.27	4654	1699	Athlete	0.27	FALSE
22	56	no	NA	NA	NA	NA	NA	NA	NA	NA	NA	34.36	81.05	9.81	207.21	1068.51	799.25	101.82	0.05	525	109	Athlete	NA	FALSE
22	59	yes	NA	NA	NA	NA	NA	NA	NA	NA	NA	140.64	29.79	12.33	265.71	1004.36	1205.25	346.71	0.11	11567	316	Control	0.11	FALSE
28	72	no	1.305	1.177	1.9	36.7	0.38	0.52	43.316	14.293	71.7	89.46	113.78	6.03	338.86	1349.73	581.05	168.72	7.18	422	51	Control	7.18	TRUE
27	65	yes	1.136	0.921	0.1	27	0.41	0.46	45.669	15.713	64.9	28.08	62.86	5.67	264.9	821.56	642.93	121.69	0.05	3722	159	Control	NA	FALSE
26	60	no	1.151	1.045	0.5	32.9	0.42	0.47	39.247	13.605	61	74.58	126.57	9.3	289.52	1886.4	700.3	92.75	0.05	453	108	Control	NA	FALSE
32	65	no	1.202	1.061	1.1	29.3	0.39	0.49	42.088	14.731	62.2	80.99	168.76	2.82	292.57	1226.39	298.16	115.92	13.46	2314	135	Control	13.46	TRUE
23	55	yes	1.118	1.022	0.3	30.3	0.53	0.34	37.489	11.845	56.1	34.58	35.33	10.82	275.96	1385.74	731.45	173.45	0.18	16416	1589	Control	0.18	FALSE
37	64	no	1.099	0.898	-0.3	22.5	0.46	0.41	47.447	15.232	63.8	47.15	122.78	2.69	151.17	864.18	253.44	51.31	0.05	918	33	Control	NA	FALSE
18	61	yes	1.111	0.993	-0.2	33.4	0.43	0.43	36.577	13.775	56.84	13.31	1.28	2.67	195.63	534.22	343.94	48.82	0.05	1500	164	Control	NA	FALSE
24	56	no	1.117	1.026	0.3	25.6	0.41	0.48	39.327	13.319	55.2	26.5	32.62	5.24	354.83	1467.97	667.27	273.77	0.05	822	28	Control	NA	FALSE
26	64	yes	NA	NA	NA	NA	NA	NA	NA	NA	NA	16.85	3.46	9.05	234.94	938.12	1001.92	142.99	0.05	320	23	Athlete	NA	FALSE
28	50	no	NA	NA	NA	NA	NA	NA	NA	NA	NA	32.26	60.01	10.92	247.77	1338.72	798.72	135.92	0.12	2287	365	Athlete	0.12	FALSE
21	66	yes	NA	NA	NA	NA	NA	NA	NA	NA	NA	12.26	8.99	3.55	105.91	401.64	322.3	28.34	0.05	456	129	Athlete	NA	FALSE
24	72	no	NA	NA	NA	NA	NA	NA	NA	NA	NA	34.01	66.48	10.19	281.85	1459.8	804.75	82.31	0.12	1702	63	Athlete	0.12	FALSE
20	66	no	1.343	1.124	2.7	18.6	NA	NA	51.135	17.842	65.9	21.7	25.78	7.71	248.36	1200.48	538.49	48.85	0.13	207	88	Athlete	0.13	FALSE
26	57	yes	NA	NA	NA	NA	NA	NA	NA	NA	NA	37.52	22.72	10.63	484.07	1427.56	1035.91	145.33	0.16	916	102	Athlete	0.16	FALSE
26	61	no	NA	NA	NA	NA	NA	NA	NA	NA	NA	75.99	211.06	9.68	350.26	1566.29	664.73	100.8	0.2	1920	120	Athlete	0.2	FALSE
29	69	yes	1.377	1.265	3	19.9	0.41	0.49	51.964	17.727	68.2	23.61	26.74	7.94	196.2	940.55	596.89	84.77	0.4	2431	491	Athlete	0.4	FALSE
28	68	no	NA	NA	NA	NA	NA	NA	NA	NA	NA	65.25	77.63	10.67	409.13	1560.09	945.86	147.5	4.38	4169	551	Athlete	4.38	FALSE
25	61	yes	1.211	1.109	1.3	21.5	0.43	0.45	45.6	15.898	61	65.78	106.69	4.04	371.62	987.15	674.32	114.12	0.05	620	380	Athlete	NA	FALSE
24	75	no	1.284	0.954	1.5	34.2	0.46	0.4	47.62	16.782	75.4	43.46	26.33	9.61	396.76	2135.04	801.24	149.66	0.05	18690	1162	Control	NA	FALSE
37	74	no	1.027	0.855	-1.8	42.5	0.56	0.33	42.492	15.475	76.2	91.34	106.08	4.71	238.71	991.56	637.48	106.59	4.17	423	54	Control	4.17	FALSE
26	57.5	no	1.113	1.019	0.1	30.8	0.43	0.44	38.568	12.575	58.1	31.22	25.8	9.55	398.71	2111.95	801.55	125.03	0.2	8498	462	Control	0.2	FALSE
43	65	yes	1.183	1.03	0.7	27.3	0.36	0.53	45.993	16.712	65.8	29.29	33.39	3.15	147.21	671.69	410.57	77.45	1.43	554	306	Control	1.43	FALSE
25	53	yes	1.096	0.97	-0.4	27	0.48	0.38	36.403	11.421	52.1	14.39	1.98	4.95	147.44	780.08	495.46	62.72	0.05	1548	68	Control	NA	FALSE
24	63	no	NA	NA	NA	NA	NA	NA	NA	NA	NA	35.53	34.93	4.37	242.48	975.65	459.45	99.22	0.05	224	19	Control	NA	FALSE
24	57	no	1.066	0.942	-0.4	31	0.47	0.4	38.052	12.344	57.4	39.74	81.89	8.8	314.72	1428.08	907.21	180.93	0.05	5451	613	Control	NA	FALSE
22	70	no	1.209	1.036	0.3	39.7	0.45	0.41	46.893	15.178	80.6	63.85	102.6	15.46	292.2	1772.14	1052.32	99.46	6.2	13329	824	Control	6.2	TRUE
24	60	no	1.204	1.075	1.2	40.8	0.5	0.39	35.973	12.034	63.4	113.64	202.65	4.46	469.6	1642.6	618.96	87.78	0.05	7271	295	Control	NA	FALSE
25	50	no	1.086	0.863	0	23.8	0.41	0.47	39.806	13.623	54.3	35.44	110.4	7.49	278.37	1610.94	681.31	227.29	0.05	519	42	Control	NA	FALSE
28	62	no	1.14	0.846	0.3	12.3	0.39	0.45	55.912	18.614	66.3	23.83	26	6.04	193.43	848.44	641.64	64.14	0.05	117	79	Athlete	NA	FALSE
25	73.9	no	NA	NA	NA	NA	NA	NA	NA	NA	NA	41.43	27.38	5.39	374.74	1794.44	590.15	77.38	0.1	939	118	Athlete	0.1	FALSE
24	71	no	1.188	1.073	0.4	24.6	0.46	0.43	50.998	17.8	70.5	51.84	96.19	4.28	211.55	916.68	529.28	119	0.05	166	118	Athlete	NA	FALSE
24	59	no	1.061	0.951	-0.5	16.2	0.41	0.45	48.03	15.247	59.5	28.22	10.41	4.63	236.42	1115.42	503.83	108.31	0.05	313	28	Athlete	NA	FALSE
27	72	yes	1.301	1.087	1.9	30.2	0.48	0.36	48.897	15.645	73	6.58	4.2	0.88	54.92	162.13	NA	15.63	0.05	8399	1778	Athlete	NA	FALSE
30	55	yes	NA	NA	NA	NA	NA	NA	NA	NA	NA	12.05	3.02	4.49	120.15	562.88	387.99	38.56	0.05	3136	261	Athlete	NA	FALSE
25	63	no	1.263	1.143	1.9	10.2	0.48	0.4	53.078	17.327	62.1	36.53	26.09	17.89	327.4	1511.62	1258.19	114.44	0.31	2448	194	Athlete	0.31	FALSE
30	69	no	1.161	0.991	0.3	30.2	0.42	0.44	46.425	15.554	69.2	42.56	54.36	3.98	222.3	772.57	420.75	79.06	1.78	444	60	Athlete	1.78	FALSE
39	53.4	yes	1.105	1.016	0.3	16.7	0.42	0.43	42.707	13.505	53.7	20.24	8.49	1.48	103.99	438.75	163.71	21.22	0.05	372	32	Athlete	NA	FALSE
46	60	no	1.224	1.069	1.6	30.4	0.42	0.43	39.432	12.698	59.3	90.52	157.59	1.12	182.11	577.99	199.72	40.06	9.26	526	142	Athlete	9.26	TRUE
21	60	no	1.1	0.885	-0.2	39.2	0.38	0.49	35.872	12.302	61.3	40.52	45.69	4.4	305.69	1295.5	501.38	92.11	0.05	180	0	Control	NA	FALSE
26	55	yes	1.098	0.921	0.1	22.3	0.4	0.47	40.617	13.371	54.5	18.51	2.25	4.74	266	925.69	543.69	98.7	0.05	745	358	Control	NA	FALSE
21	67	yes	1.101	1.026	-0.5	38.6	0.45	0.42	40.956	13.492	69.2	24.12	1.91	3.53	244.8	1072.08	274.89	74.14	0.13	649	495	Control	0.13	FALSE
22	80	yes	1.215	1.161	0.5	45.1	0.46	0.43	42.31	15.733	80.3	13.14	2.02	2.58	122.16	571.3	356.84	47.54	0.05	2067	240	Control	NA	FALSE
22	61.3	yes	1.147	1.018	0.6	34.2	0.46	0.41	36.798	11.997	58.3	20.28	2.54	6.11	354.83	988.61	734.85	100.95	0.05	1713	184	Control	NA	FALSE
20	76.5	yes	1.165	1.045	0	20.6	0.47	0.39	57.815	20.243	75.8	13.64	3.22	3.22	157.18	629.42	524.44	76.25	0.05	1063	202	Athlete	NA	FALSE
19	55.6	yes	1.132	0.977	0.1	12.9	0.37	0.5	46.436	14.984	55.81	33.82	13.07	9.53	344.86	1460.7	1020.92	107.68	0.05	49602	29727	Athlete	NA	FALSE
26	58	no	1.245	1.089	1.8	10.4	0.44	0.43	50.204	15.854	58.6	42.95	26.22	7.31	285.62	1572.31	807.01	64.69	0.05	28480	1376	Athlete	NA	FALSE
28	59	no	1.207	1.099	1.3	11.7	0.37	0.5	50.602	17.985	59.9	73.83	101.28	5.72	276.76	1172.83	661.6	168.78	5.4	1515	357	Athlete	5.4	TRUE
18	49.5	no	1.125	0.995	0	13.5	0.5	0.36	38.682	14.086	46.5	29.72	31.03	5.64	277.19	1176.97	549.9	103.74	0.05	140	43	Athlete	NA	FALSE
26	68	no	1.151	0.93	0.3	28	0.39	0.46	44.94	14.401	65.3	36.03	35.29	9.91	347.89	1467.49	943.09	186.88	0.05	2822	223	Control	NA	FALSE
26	53	no	NA	NA	NA	NA	NA	NA	NA	NA	NA	83.27	114.43	7.98	281.04	1069.56	816.9	113.73	14.33	834	63	Control	14.33	TRUE
30	55	no	1.045	0.909	-0.5	30	0.46	0.4	35.834	12.496	53.1	43.68	72.59	3.02	186.93	690.59	440.62	76.03	0.05	3862	393	Control	NA	FALSE
26	60	no	NA	NA	NA	NA	NA	NA	NA	NA	NA	60.31	88.46	6.05	222.48	1408.96	505.15	74.79	12.13	637	36	Control	12.13	TRUE
20	61.3	no	1.134	0.89	0.2	27.5	0.41	0.48	44.236	15.665	63.5	52.1	147.66	15.91	233.9	2131.16	886.23	102.86	0.05	719	106	Control	NA	FALSE
19	50	no	1.247	1.013	2.1	18.2	0.45	0.42	36.055	12.633	46.1	30.25	32.04	5.37	263.07	1326.1	562.9	84.48	0.05	612	60	Athlete	NA	FALSE
33	53	no	1.085	0.855	0	8.2	0.39	0.48	47.587	17.169	54	35.22	69.7	1.52	214.29	787.19	193.1	44.8	9.81	4052	716	Athlete	9.81	TRUE
30	60	yes	NA	NA	NA	NA	NA	NA	NA	NA	NA	43.87	65.21	11.26	363.26	1548	1201.16	109.33	0.11	11459	963	Athlete	0.11	FALSE
28	60	yes	NA	NA	NA	NA	NA	NA	NA	NA	NA	14.24	1.8	3.55	131.39	755.46	327.26	54.33	0.05	862	126	Athlete	NA	FALSE
38	84	no	NA	NA	NA	NA	NA	NA	NA	NA	NA	93.23	84.52	3.51	315.86	1413.89	469.18	59.04	8.28	18261	1449	Athlete	8.28	TRUE
29	70	no	NA	NA	NA	NA	NA	NA	NA	NA	NA	41.43	49.77	6.75	378.02	1528.22	842.43	171.07	0.13	1719	99	Athlete	0.13	FALSE
37	76	no	NA	NA	NA	NA	NA	NA	NA	NA	NA	58.84	150.5	2.44	172.41	688.6	404.3	34.11	0.05	1687	594	Athlete	NA	FALSE
24	55.5	yes	1.112	0.935	0.3	11.6	0.36	0.51	47.211	16.954	55.8	15.67	8.44	7.38	167.73	816.21	704.37	77.39	0.05	103	103	Athlete	NA	FALSE
22	53.4	no	1.209	1.128	1.5	31.4	0.47	0.41	35.847	11.554	54.8	380.44	1309.16	5.19	336.18	1802.77	596.11	139.29	0.44	2690	120	Control	0.44	FALSE
22	53	no	NA	NA	NA	NA	NA	NA	NA	NA	NA	101.41	158.52	20.11	464.9	2679.72	1283.03	252.48	0.67	25542	1446	Control	0.67	FALSE
24	72	no	1.193	1.288	0.3	48.4	0.47	0.4	37.862	12.717	76.9	21.15	43.82	4.3	204.83	866.49	381.31	117.14	0.05	853	94	Control	NA	FALSE
19	69.3	no	1.257	0.94	2.3	36.3	0.49	0.39	40.991	13.715	65.97	31.12	42.69	5.97	300.56	1125.34	616.07	98.19	0.05	821	59	Control	NA	FALSE
26	45.6	no	1.182	1.085	1.6	21	0.47	0.41	32.949	10.954	43.8	105.15	193.48	6.5	325.23	1696.12	613.92	203.69	15.31	2368	265	Control	15.31	TRUE
45	53	no	1.18	0.96	1.2	25	0.44	0.4	38.803	12.268	54	84.4	92.13	11.79	245.69	1847.08	783.44	93.07	13.1	3954	1002	Control	13.1	TRUE
21	76	no	1.11	0.991	-0.7	43.7	0.51	0.35	41.645	13.974	76.6	32.43	28.31	9.24	231.97	1289.74	689.11	81	0.05	986	184	Control	NA	FALSE
25	47	no	1.122	0.949	0.7	26.7	0.39	0.47	33.707	11.096	48.3	68.95	107.73	6.89	408.37	1624.42	764.81	184.93	0.05	1815	195	Control	NA	FALSE
28	81	yes	1.25	0.994	0.8	44.5	0.42	0.46	43.965	15.954	82.3	33.46	41.16	9.43	276.78	1418.93	708.1	95.07	0.05	2002	283	Control	NA	FALSE
22	58	no	0.997	0.871	-1.3	32	0.47	0.42	39.119	13.307	58.2	63.08	113.19	3.06	148.26	689.59	286.81	60.56	13.38	259	195	Control	13.38	TRUE
36	67.8	no	1.197	1.035	0.7	32	0.57	0.26	44.728	13.158	68.3	44.62	70.6	4.38	94.89	719.75	307.35	58.94	11.69	458	270	Control	11.69	TRUE
24	56	no	1.117	1.086	0.2	32.4	0.43	0.45	36.834	12.204	56.9	26.75	36.35	8.61	153.05	699.21	790.09	92.44	0.73	854	86	Control	0.73	FALSE
29	60	no	NA	NA	NA	NA	NA	NA	NA	NA	NA	227.65	363.2	9.38	447.09	2383.29	676.73	100.61	0.58	5470	757	Control	0.58	FALSE
30	68.2	no	1.198	1.074	0.7	29.4	0.46	0.42	47.321	15.789	70	59	192.52	14.08	379.06	1883.57	831.82	199.52	0.11	1433	194	Control	0.11	FALSE
24	65	yes	NA	NA	NA	NA	NA	NA	NA	NA	NA	12.69	3.09	3.29	200.11	605.47	464.98	89.1	0.05	2167	160	Control	NA	FALSE
23	54.2	no	1.131	0.925	0.6	21	0.41	0.47	40.273	13.799	53.4	56.77	142.96	14.63	405.08	2315.35	911.82	211.89	0.14	3428	391	Control	0.14	FALSE
37	50	no	1.017	0.853	-0.7	25.8	0.4	0.49	34.794	11.245	48.6	110.45	290.83	3.58	244.47	1379.2	305.13	89.3	0.15	467	231	Control	0.15	FALSE
23	72	no	1.208	1.063	0.7	42.4	0.54	0.36	39.523	13.794	71.2	51.47	109.91	8.53	242.26	1206.91	785.98	79.46	0.05	4080	1328	Control	NA	FALSE
24	62	yes	1.047	0.989	-0.9	43.7	0.53	0.36	33.787	11.421	62.3	19.13	4.1	3.33	184.82	452.85	644.57	89.37	0.05	2099	157	Control	NA	FALSE
29	58.5	yes	1.061	0.82	-0.5	25.6	0.43	0.44	40.552	13.73	56.5	21.96	3.84	3.11	126.08	710.51	303.52	56.1	0.05	1279	126	Control	NA	FALSE
23	58	no	1.073	0.93	-0.3	35.7	0.49	0.38	34.738	11.645	56.1	119.96	197	14.56	377.99	1937.96	1055.33	155.11	14.29	18267	2062	Control	14.29	TRUE
33	58	no	1.259	1.111	2	28.2	0.44	0.42	39.129	13.25	57.2	53.84	69.45	5.92	248.5	1004.23	625.93	168.5	12.49	385	66	Control	12.49	TRUE
21	58	no	NA	NA	NA	NA	NA	NA	NA	NA	NA	80.81	156.36	9.68	339.49	1280.45	765.31	164.25	10.9	NA	NA	Control	10.9	TRUE
25	68.7	yes	1.329	1.195	2.4	21.2	0.42	0.46	50.752	18.399	67.7	84.77	59.78	12.01	434.48	2214.33	800.32	109.33	0.12	NA	NA	Athlete	0.12	FALSE
21	69.3	no	1.247	1.121	1.3	17.3	0.42	0.46	54.759	17.053	69.4	43	111.27	3.26	173.11	657.47	490.69	74.93	19.29	NA	NA	Athlete	19.29	TRUE
20	64.5	no	1.148	0.963	0.3	16.9	0.48	0.4	51.172	15.52	64.2	68.79	186.47	6.09	232.64	1415.62	528.14	83.5	0.24	NA	NA	Athlete	0.24	FALSE
