# Supplementary material for: Serum complexed and free prostate specific antigen levels are lower in female elite athletes in comparison to control women
Source: F1000Res. 2017 Jul 17;6:1131. [Version 1] doi: 10.12688/f1000research.11821.1 (PMC5539849; doi:10.12688/f1000research.11821.1)
Supplement: Supplementary file 7 [file f1000research-6-12775-s0006.tgz]

Archive with 1 entries (1 files):
- 7fc3ca49-29b4-4bb9-9489-d014f38c0a5b.pdf
